# Supplementary material for: A Deep Learning Radiomics Nomogram to Predict Response to Neoadjuvant Chemotherapy for Locally Advanced Cervical Cancer: A Two-Center Study
Source: Diagnostics (Basel). 2023 Mar 11;13(6):1073. doi: 10.3390/diagnostics13061073 (PMC10047639; doi:10.3390/diagnostics13061073)
Supplement: Supplementary file 1 [file diagnostics-13-01073-s001.zip]

Archive with 1 entries (1 files):
- diagnostics-2253660-supplementary.pdf
